# Supplementary material for: Canadian Prostate Cancer Trends in the Context of PSA Screening Guideline Changes
Source: Curr Oncol. 2025 Nov 29;32(12):669. doi: 10.3390/curroncol32120669 (PMC12731625; doi:10.3390/curroncol32120669)
Supplement: Supplementary file 1 [file curroncol-32-00669-s001.zip]

Archive with 4 entries (3 files):
- curroncol-3937792-supplementary/
- curroncol-3937792-supplementary/curroncol-3937792-Supplementary Figure 1.xlsx
- curroncol-3937792-supplementary/curroncol-3937792-Supplementary Table 1.xlsx
- curroncol-3937792-supplementary/curroncol-3937792-Supplementary Table 2.xlsx
