# Supplementary material for: Canadian Prostate Cancer Trends in the Context of PSA Screening Guideline Changes
Source: Curr Oncol. 2025 Nov 29;32(12):669. doi: 10.3390/curroncol32120669 (PMC12731625; doi:10.3390/curroncol32120669)
Supplement: Supplementary file 1 [file curroncol-32-00669-s001.zip › curroncol-3937792-supplementary/curroncol-3937792-Supplementary Figure 1.xlsx]

## Sheet: Supplemental Figure 1
							(a)												(b)
		Supplementary Figure 1. (a) Prostate cancer age-standardized incidence rates, males, Canada excluding Quebec, 1984-2022. (b) Prostate cancer age standardized mortality rates, males, Canada, 1984-2023. Notes: Quebec was excluded from incidence because prostate cancer case ascertainment in this province significantly differed from other jurisdictions for much of the study period, and because cases …
		Incidence												Mortality
		Year	50-74		75+		50-74 Joinpoint		75+ Joinpoint					Year	50-74		75+		50-74 Joinpoint		75+ Joinpoint
		1984	203.255		905.215		181.66		908.447					1984	41.7379		446.88		45.2043		442.767
		1985	213.686		961.955		197.985		937.251					1985	49.3888		448.656		46.9086		448.923
		1986	212.718		999.167		215.777		966.969					1986	51.3751		451.555		48.6771		455.164
		1987	233.921		996.752		235.167		997.628					1987	50.1503		457.152		50.5122		461.492
		1988	237.364		1008.55		256.301		1029.26					1988	51.4217		485.959		52.4166		467.907
		1989	246.479		1003.83		279.333		1061.89					1989	51.4332		468.082		51.9802		474.412
		1990	277.452		1059.26		304.435		1095.56					1990	51.4694		460.107		51.5474		481.008
		1991	331.368		1161.01		331.793		1130.3					1991	51.2723		496.154		51.1183		487.695
		1992	375.01		1248.3		361.61		1166.14					1992	50.0509		499.509		50.6927		494.475
		1993	450.026		1236.94		394.106		1128.25					1993	50.1584		502.557		50.2707		501.349
		1994	422.238		1058.59		401.113		1091.59					1994	49.354		500.907		49.8521		508.319
		1995	366.948		945.879		408.246		1056.12					1995	48.294		512.658		47.7173		515.386
		1996	385.015		906.06		415.504		1021.81					1996	44.8186		488.135		45.6738		502.386
		1997	412.595		949.298		422.892		988.606					1997	42.1449		486.984		43.7179		489.715
		1998	414.897		916.617		430.412		956.485					1998	42.1448		469.107		41.8457		477.363
		1999	439.628		925.454		438.064		925.407					1999	40.135		457.166		40.0537		465.322
		2000	456.084		940.97		445.854		895.339					2000	40.3648		457.395		38.3385		453.585
		2001	506.748		920.597		453.781		866.248					2001	38.3598		468.529		36.6967		442.144
		2002	469.456		840.37		461.85		838.102					2002	36.3876		437.781		35.1252		430.992
		2003	447.76		784.368		470.062		810.87					2003	33.9585		428.803		33.621		420.121
		2004	465.034		771.424		478.419		784.524					2004	31.539		423.8		32.1812		409.524
		2005	468.162		765.386		486.926		759.033					2005	29.6747		393.559		30.8031		399.195
		2006	498.295		771.72		495.584		734.371					2006	27.6404		383.096		29.4839		389.126
		2007	503.72		746.93		504.396		710.51					2007	27.9478		378.474		28.2213		379.311
		2008	450.323		708.625		474.449		687.424					2008	28.1672		367.981		27.0128		369.743
		2009	444.161		655.563		446.28		665.088					2009	25.4675		363.839		25.856		360.417
		2010	434.516		666.044		419.783		643.479					2010	25.4563		359.914		24.7487		351.327
		2011	445.097		671.439		394.86		622.571					2011	23.7939		335.933		24.5134		342.465
		2012	384.135		583.804		371.416		602.342					2012	23.0043		324.678		24.2803		333.827
		2013	331.389		558.153		349.364		582.771					2013	25.0182		324.635		24.0494		328.559
		2014	314.949		542.973		328.622		563.836					2014	23.8354		333.8		23.8207		323.375
		2015	311.724		531.835		329.32		545.516					2015	23.7101		307.768		23.5941		318.272
		2016	328.615		549.939		330.02		552.775					2016	23.2195		315.395		23.3698		313.25
		2017	339.373		567.151		330.721		560.13					2017	23.2661		309.177		23.1475		308.307
		2018	346.717		556.633		331.423		567.583					2018	22.8321		295.75		22.9274		303.442
		2019	318.098		552.636		332.127		575.135					2019	23.2022		298.963		22.7094		298.654
		2020	276.76		502.508									2020	22.1404		298.861		22.4934		293.942
		2021	317.169		588.415		333.54		590.543					2021	23.2092		294.707		22.2795		289.304
		2022	347.843		613.97		334.248		598.401					2022	21.755		285.254		22.0676		284.739
														2023	21.3148		275.734		21.8578		280.246
