# Supplementary material for: Canadian Prostate Cancer Trends in the Context of PSA Screening Guideline Changes
Source: Curr Oncol. 2025 Nov 29;32(12):669. doi: 10.3390/curroncol32120669 (PMC12731625; doi:10.3390/curroncol32120669)
Supplement: Supplementary file 1 [file curroncol-32-00669-s001.zip › curroncol-3937792-supplementary/curroncol-3937792-Supplementary Table 1.xlsx]

## Sheet: Supplementary Table 1
Supplementary Table 1. Five-year age-specific prostate cancer net survival (NS) and 95% confidence interval (CI), by diagnosis period, Canada excluding Quebec, 1992-1996 to 2017-2021
Age group	1992-1996	1997-2001	2002-2006	2007-2011	2012-2016	2017-2021
	NS (%), 95% CI	NS (%), 95% CI	NS (%), 95% CI	NS (%), 95% CI	NS (%), 95% CI	NS (%), 95% CI
50 to 54	88.2 (86.1–89.9)	94.8 (93.7–95.7)	96.7 (95.9–97.3)	97.3 (96.7–97.8)	96.1 (95.3–96.7)	96.4 (95.6–97.1)
55 to 59	91.0 (89.7–92.1)	94.8 (94.0–95.5)	97.4 (96.8–97.8)	97.6 (97.1–98.0)	96.1 (95.5–96.6)	96.0 (95.4–96.5)
60 to 64	90.6 (89.7–91.4)	95.4 (94.7–96.0)	97.4 (96.9–97.9)	97.7 (97.2–98.1)	96.0 (95.5–96.5)	95.6 (95.1–96.1)
65 to 69	90.2 (89.4–91.0)	95.2 (94.5–95.8)	97.8 (97.2–98.3)	97.6 (97.1–98.1)	96.0 (95.5–96.5)	96.1 (95.5–96.5)
70 to 74	89.2 (88.3–90.1)	92.8 (92.0–93.6)	95.1 (94.3–95.8)	96.5 (95.8–97.2)	94.2 (93.4–94.9)	94.1 (93.4–94.8)
75 to 79	83.5 (82.1–84.8)	87.6 (86.4–88.7)	90.9 (89.7–91.9)	91.5 (90.4–92.5)	89.9 (88.7–90.9)	90.7 (89.6–91.7)
80 to 84	68.7 (66.6–70.7)	78.7 (76.5–80.7)	80.0 (78.0–81.8)	78.2 (76.4–80.0)	75.1 (73.3–76.9)	76.3 (74.4–78.0)
85 to 99	56.8 (53.2–60.2)	66.4 (62.6–69.9)	61.0 (57.6–64.3)	55.4 (52.5–58.2)	49.6 (46.8–52.2)	50.4 (47.6–53.0)
50 to 74	89.9 (89.5–90.4)	94.4 (94.1–94.8)	96.9 (96.6–97.1)	97.4 (97.1–97.6)	95.6 (95.3–95.9)	95.5 (95.2–95.7)
75 to 99	74.0 (72.8–75.1)	81.2 (80.0–82.2)	82.0 (81.0–83.0)	80.2 (79.2–81.1)	76.0 (75.0–77.0)	77.4 (76.4–78.4)
Notes: Estimates for 2017-2021 were predicted based on the period method. Quebec was excluded because prostate cancer case ascertainment in this province significantly differed from other jurisdictions for much of the study period, and because cases diagnosed in this province from 2018 onward had not been submitted to the Canadian Cancer Registry at the time the file used to perform the analysis …
