# Supplementary material for: Canadian Prostate Cancer Trends in the Context of PSA Screening Guideline Changes
Source: Curr Oncol. 2025 Nov 29;32(12):669. doi: 10.3390/curroncol32120669 (PMC12731625; doi:10.3390/curroncol32120669)
Supplement: Supplementary file 1 [file curroncol-32-00669-s001.zip › curroncol-3937792-supplementary/curroncol-3937792-Supplementary Table 2.xlsx]

## Sheet: Supplementary Table 2
Supplementary Table 2. Differences in five-year prostate cancer net survival (NS), unadjusted versus adjusted for stage mix, males, Canada excluding Quebec, 2010-to-2011 and 2016-to-2017 periods
	Unadjusted				Adjusted for stage mix
	Period		Difference (percentage points)		Period		Difference (percentage points)
	2010-11	2016-17			2010-11	2016-17
Age group	NS (%)	NS (%)			NS (%)	NS (%)
50-74	97.4	96	-1.5		95.7	96	0.3
75-99	82.5	79.4	-3		79.8	79.4	-0.3
Notes: Quebec was excluded because prostate cancer staging information had not been submitted to the Canadian Cancer Registry at the time the file used to perform the analysis was created. Stage-mix weights (stages I-III, stage IV, unknown stage) employed in the adjustment of survival were based on the age group-specific stage distribution of cases used for the estimation of five-year net surviva…
